# Supplementary material for: Preliminary Characterization of Triatomine Bug Blood Meals on the Island of Trinidad Reveals Opportunistic Feeding Behavior on Both Human and Animal Hosts
Source: Trop Med Infect Dis. 2020 Nov 4;5(4):166. doi: 10.3390/tropicalmed5040166 (PMC7709638; doi:10.3390/tropicalmed5040166)
Supplement: Supplementary file 1 [file tropicalmed-05-00166-s001.zip]

Archive with 2 entries (2 files):
- Hylton et al Supplementary Material.docx
- S1 for manuscript.xlsx
